# Supplementary material for: Online housing search dataset: Information flows of real estate platform users
Source: Data Brief. 2021 Aug 27;38:107327. doi: 10.1016/j.dib.2021.107327 (PMC8411214; doi:10.1016/j.dib.2021.107327)
Supplement: Supplementary Data S1 — Supplementary Raw Research Data. This is open data under the CC BY license http://creativecommons.org/licenses/by/4.0/ [file mmc1.zip]

Archive with 2 entries (2 files):
- Syntax_Stata_Online_housing_search_dataset_Table1.do
- Syntax_Stata_Online_housing_search_dataset_Table2.do
