# Supplementary material for: Online housing search dataset: Information flows of real estate platform users
Source: Data Brief. 2021 Aug 27;38:107327. doi: 10.1016/j.dib.2021.107327 (PMC8411214; doi:10.1016/j.dib.2021.107327)
Supplement: Supplementary Data S1 — Supplementary Raw Research Data. This is open data under the CC BY license http://creativecommons.org/licenses/by/4.0/ [file mmc1.zip › Syntax_Stata_Online_housing_search_dataset_Table1.do]

************************************************************
*** Joep Steegmans, Stata syntax, 20210127:
*** "Online housing search dataset", Table 1, Data in Brief:
************************************************************

clear all
cap log close
set more off, permanently
set matsize 10000
log using "Data_in_Brief_Table1.log", replace

// Packages:
* ssc install estout
* ssc install estout, replace
* help esttab

global mymendeley D:\Data\Mendeley\
// ${mymendeley}
global myauxiliary D:\Data\Auxiliary\
// ${myauxiliary}

************************************************************
*** DATA IN BRIEF, TABLE 1:
************************************************************

// TABLE 1, PREPARATION COLUMN 1:
// TOTAL: 
use "${mymendeley}Flows_2018H1.dta", clear

// HITS:
egen double N_hits = total(flow_hits) 
format N_hits %10.0f
// TIME-ON-SITE:
egen double N_tos = total(flow_timeonsite) 
format N_tos %11.0f
// EVENTS:
egen double N_events = total(flow_events) 
format N_events %10.0f
// NON-ZERO FLOWS:
egen double N_nonzero = sum(zeroflow==0)
format N_nonzero %10.0f
// TOTAL NUMBER FLOWS:
egen double N_flows = sum(zeroflow!=.)
format N_flows %10.0f

keep N_hits N_tos N_events N_nonzero N_flows
keep if _n==1

gen mergeID = 1
compress
order mergeID, first

saveold "${myauxiliary}small_N.dta", replace

***************************

// TABLE 1, PREPARATION COLUMN 2:
// ACCOUNT:
// ISNOTANONYMOUS_GE1 (=TRUE) 
use "${mymendeley}Flows_2018H1_isNotAnonymous_true.dta", clear
// HITS:
egen double n_notanom_true_hits = total(flow_hits) 
format n_notanom_true_hits %10.0f
// TIME-ON-SITE:
egen double n_notanom_true_tos = total(flow_timeonsite) 
format n_notanom_true_tos %11.0f
// EVENTS:
egen double n_notanom_true_events = total(flow_events) 
format n_notanom_true_events %10.0f
// NON-ZERO FLOWS:
egen double n_notanom_true_nonzero = sum(zeroflow==0)
format n_notanom_true_nonzero %10.0f
// TOTAL NUMBER FLOWS:
egen double n_notanom_true_flows = sum(zeroflow!=.)
format n_notanom_true_flows %10.0f

keep n_notanom_true_hits n_notanom_true_tos n_notanom_true_events n_notanom_true_nonzero n_notanom_true_flows
keep if _n==1

gen mergeID = 1
compress
order mergeID, first

saveold "${myauxiliary}small_n_notanom_true.dta", replace

***************************

// TABLE 1, PREPARATION COLUMN 3:
// MORTGAGE:
// MAANDLASTEN_GE1 (=TRUE) 
use "${mymendeley}Flows_2018H1_mortgage_true.dta", clear
// HITS:
egen double n_mndlast_true_hits = total(flow_hits) 
format n_mndlast_true_hits %10.0f
// TIME-ON-SITE:
egen double n_mndlast_true_tos = total(flow_timeonsite) 
format n_mndlast_true_tos %11.0f
// EVENTS:
egen double n_mndlast_true_events = total(flow_events) 
format n_mndlast_true_events %10.0f
// NON-ZERO FLOWS:
egen double n_mndlast_true_nonzero = sum(zeroflow==0)
format n_mndlast_true_nonzero %10.0f
// TOTAL NUMBER FLOWS:
egen double n_mndlast_true_flows = sum(zeroflow!=.)
format n_mndlast_true_flows %10.0f

keep n_mndlast_true_hits n_mndlast_true_tos n_mndlast_true_events n_mndlast_true_nonzero n_mndlast_true_flows
keep if _n==1

gen mergeID = 1
compress
order mergeID, first

saveold "${myauxiliary}small_n_mndlast_true.dta", replace

***************************

// TABLE 1, PREPARATION COLUMN 4:
// TELEPHONE:
// TELEFOONNUMMER_GE1 (=TRUE) 
use "${mymendeley}Flows_2018H1_telephone_true.dta", clear
// HITS:
egen double n_tel_true_hits = total(flow_hits) 
format n_tel_true_hits %10.0f
// TIME-ON-SITE:
egen double n_tel_true_tos = total(flow_timeonsite) 
format n_tel_true_tos %11.0f
// EVENTS:
egen double n_tel_true_events = total(flow_events) 
format n_tel_true_events %10.0f
// NON-ZERO FLOWS:
egen double n_tel_true_nonzero = sum(zeroflow==0)
format n_tel_true_nonzero %10.0f
// TOTAL NUMBER FLOWS:
egen double n_tel_true_flows = sum(zeroflow!=.)
format n_tel_true_flows %10.0f

keep n_tel_true_hits n_tel_true_tos n_tel_true_events n_tel_true_nonzero n_tel_true_flows
keep if _n==1

gen mergeID = 1
compress
order mergeID, first

saveold "${myauxiliary}small_n_tel_true.dta", replace

***************************

// TABLE 1, PREPARATION COLUMN 5:
// EMAIL:
// EMAIL_NAF_GE1 (=TRUE) 
use "${mymendeley}Flows_2018H1_email_true.dta", clear
// HITS:
egen double n_naf_true_hits = total(flow_hits) 
format n_naf_true_hits %10.0f
// TIME-ON-SITE:
egen double n_naf_true_tos = total(flow_timeonsite) 
format n_naf_true_tos %11.0f
// EVENTS:
egen double n_naf_true_events = total(flow_events) 
format n_naf_true_events %10.0f
// NON-ZERO FLOWS:
egen double n_naf_true_nonzero = sum(zeroflow==0)
format n_naf_true_nonzero %10.0f
// TOTAL NUMBER FLOWS:
egen double n_naf_true_flows = sum(zeroflow!=.)
format n_naf_true_flows %10.0f

keep n_naf_true_hits n_naf_true_tos n_naf_true_events n_naf_true_nonzero n_naf_true_flows
keep if _n==1

gen mergeID = 1
compress
order mergeID, first

saveold "${myauxiliary}small_n_naf_true.dta", replace

***************************

// TABLE 1, PREPARATION COLUMN 6:
// MESSAGE:
// REAGEER_GE1 (=TRUE) 
use "${mymendeley}Flows_2018H1_message_true.dta", clear
// HITS:
egen double n_rea_true_hits = total(flow_hits) 
format n_rea_true_hits %10.0f
// TIME-ON-SITE:
egen double n_rea_true_tos = total(flow_timeonsite) 
format n_rea_true_tos %11.0f
// EVENTS:
egen double n_rea_true_events = total(flow_events) 
format n_rea_true_events %10.0f
// NON-ZERO FLOWS:
egen double n_rea_true_nonzero = sum(zeroflow==0)
format n_rea_true_nonzero %10.0f
// TOTAL NUMBER FLOWS:
egen double n_rea_true_flows = sum(zeroflow!=.)
format n_rea_true_flows %10.0f

keep n_rea_true_hits n_rea_true_tos n_rea_true_events n_rea_true_nonzero n_rea_true_flows
keep if _n==1

gen mergeID = 1
compress
order mergeID, first

saveold "${myauxiliary}small_n_rea_true.dta", replace

***************************

// TABLE 1, PREPARATION COLUMN 7:
// VIEWING:
// BEZICHTIGING_GE1 (=TRUE) 
use "${mymendeley}Flows_2018H1_viewing_true.dta", clear
// HITS:
egen double n_bez_true_hits = total(flow_hits) 
format n_bez_true_hits %10.0f
// TIME-ON-SITE:
egen double n_bez_true_tos = total(flow_timeonsite) 
format n_bez_true_tos %11.0f
// EVENTS:
egen double n_bez_true_events = total(flow_events) 
format n_bez_true_events %10.0f
// NON-ZERO FLOWS:
egen double n_bez_true_nonzero = sum(zeroflow==0)
format n_bez_true_nonzero %10.0f
// TOTAL NUMBER FLOWS:
egen double n_bez_true_flows = sum(zeroflow!=.)
format n_bez_true_flows %10.0f

keep n_bez_true_hits n_bez_true_tos n_bez_true_events n_bez_true_nonzero n_bez_true_flows
keep if _n==1

gen mergeID = 1
compress
order mergeID, first

saveold "${myauxiliary}small_n_bez_true.dta", replace

***************************

// TABLE 1, PREPARATION COLUMN 8:
// BUYER:
// MIJNHUISBUYER (=TRUE) 
use "${mymendeley}Flows_2018H1_buyer_true.dta", clear
// HITS:
egen double n_buy_true_hits = total(flow_hits) 
format n_buy_true_hits %10.0f
// TIME-ON-SITE:
egen double n_buy_true_tos = total(flow_timeonsite) 
format n_buy_true_tos %11.0f
// EVENTS:
egen double n_buy_true_events = total(flow_events) 
format n_buy_true_events %10.0f
// NON-ZERO FLOWS:
egen double n_buy_true_nonzero = sum(zeroflow==0)
format n_buy_true_nonzero %10.0f
// TOTAL NUMBER FLOWS:
egen double n_buy_true_flows = sum(zeroflow!=.)
format n_buy_true_flows %10.0f

keep n_buy_true_hits n_buy_true_tos n_buy_true_events n_buy_true_nonzero n_buy_true_flows
keep if _n==1

gen mergeID = 1
compress
order mergeID, first

saveold "${myauxiliary}small_n_buy_true.dta", replace

************************************************
*** MERGING SUMSTATS SUBGROUPS:
************************************************

use "${myauxiliary}small_N.dta", replace

merge 1:1 mergeID using "${myauxiliary}small_n_notanom_true.dta"
drop _merge
merge 1:1 mergeID using "${myauxiliary}small_n_mndlast_true.dta"
drop _merge
merge 1:1 mergeID using "${myauxiliary}small_n_tel_true.dta"
drop _merge
merge 1:1 mergeID using "${myauxiliary}small_n_naf_true.dta"
drop _merge
merge 1:1 mergeID using "${myauxiliary}small_n_rea_true.dta"
drop _merge
merge 1:1 mergeID using "${myauxiliary}small_n_bez_true.dta"
drop _merge
merge 1:1 mergeID using "${myauxiliary}small_n_buy_true.dta"
drop _merge

************************
*** GENERATING PERCENTAGES:
************************

// Account:
gen perc_notanom_true_hits = 100*(n_notanom_true_hits/N_hits)
gen perc_notanom_true_tos = 100*(n_notanom_true_tos/N_tos)
gen perc_notanom_true_events = 100*(n_notanom_true_events/N_events)
gen perc_notanom_true_nonzero = 100*(n_notanom_true_nonzero/N_flows)
// Mortgage:
gen perc_mndlast_true_hits = 100*(n_mndlast_true_hits/N_hits)
gen perc_mndlast_true_tos = 100*(n_mndlast_true_tos/N_tos)
gen perc_mndlast_true_events = 100*(n_mndlast_true_events/N_events)
gen perc_mndlast_true_nonzero = 100*(n_mndlast_true_nonzero/N_flows)
// Telephone:
gen perc_tel_true_hits = 100*(n_tel_true_hits/N_hits)
gen perc_tel_true_tos = 100*(n_tel_true_tos/N_tos)
gen perc_tel_true_events = 100*(n_tel_true_events/N_events)
gen perc_tel_true_nonzero = 100*(n_tel_true_nonzero/N_flows)
// Email service:
gen perc_naf_true_hits = 100*(n_naf_true_hits/N_hits)
gen perc_naf_true_tos = 100*(n_naf_true_tos/N_tos)
gen perc_naf_true_events = 100*(n_naf_true_events/N_events)
gen perc_naf_true_nonzero = 100*(n_naf_true_nonzero/N_flows)
// Message:
gen perc_rea_true_hits = 100*(n_rea_true_hits/N_hits)
gen perc_rea_true_tos = 100*(n_rea_true_tos/N_tos)
gen perc_rea_true_events = 100*(n_rea_true_events/N_events)
gen perc_rea_true_nonzero = 100*(n_rea_true_nonzero/N_flows)
// Viewing:
gen perc_bez_true_hits = 100*(n_bez_true_hits/N_hits)
gen perc_bez_true_tos = 100*(n_bez_true_tos/N_tos)
gen perc_bez_true_events = 100*(n_bez_true_events/N_events)
gen perc_bez_true_nonzero = 100*(n_bez_true_nonzero/N_flows)
// Buyer:
gen perc_buy_true_hits = 100*(n_buy_true_hits/N_hits)
gen perc_buy_true_tos = 100*(n_buy_true_tos/N_tos)
gen perc_buy_true_events = 100*(n_buy_true_events/N_events)
gen perc_buy_true_nonzero = 100*(n_buy_true_nonzero/N_flows)
// All:
gen perc_all_hits = 100*(N_hits/N_hits)
gen perc_all_tos = 100*(N_tos/N_tos)
gen perc_all_events = 100*(N_events/N_events)
gen perc_all_nonzero = 100*(N_nonzero/N_flows)

compress
save "${myauxiliary}sumstats_subsamples.dta", replace

************************
*** MATRIX/TABLE 1:
************************

use "${myauxiliary}sumstats_subsamples.dta", clear

local mat
local a 

local scaling = 1000000

// locals for all: 
local n_all01 = N_hits/`scaling'
local n_all02 = N_tos/(`scaling'*60*60)
local n_all03 = N_events/`scaling'
local n_all04 = N_nonzero
local n_all05 = N_flows
local p_all01 = round(perc_all_hits, 0.1)
local p_all02 = round(perc_all_tos, 0.1)
local p_all03 = round(perc_all_events, 0.1)
local p_all04 = round(perc_all_nonzero, 0.1)
// locals for account: 
local n_notan01 = n_notanom_true_hits/`scaling' 
local n_notan02 = n_notanom_true_tos/(`scaling'*60*60)
local n_notan03 = n_notanom_true_events/`scaling' 
local n_notan04 = n_notanom_true_nonzero 
local n_notan05 = n_notanom_true_flows 
local p_notan01 = round(perc_notanom_true_hits, 0.1)
local p_notan02 = round(perc_notanom_true_tos, 0.1)
local p_notan03 = round(perc_notanom_true_events, 0.1)
local p_notan04 = round(perc_notanom_true_nonzero, 0.1)
// locals mortgage:
local n_mndl01 = n_mndlast_true_hits/`scaling'
local n_mndl02 = n_mndlast_true_tos/(`scaling'*60*60)
local n_mndl03 = n_mndlast_true_events/`scaling'
local n_mndl04 = n_mndlast_true_nonzero
local n_mndl05 = n_mndlast_true_flows
local p_mndl01 = round(perc_mndlast_true_hits, 0.1)
local p_mndl02 = round(perc_mndlast_true_tos, 0.1)
local p_mndl03 = round(perc_mndlast_true_events, 0.1)
local p_mndl04 = round(perc_mndlast_true_nonzero, 0.1)
// locals telephone:
local n_tel01 = n_tel_true_hits/`scaling'
local n_tel02 = n_tel_true_tos/(`scaling'*60*60)
local n_tel03 = n_tel_true_events/`scaling'
local n_tel04 = n_tel_true_nonzero
local n_tel05 = n_tel_true_flows
local p_tel01 = round(perc_tel_true_hits, 0.1)
local p_tel02 = round(perc_tel_true_tos, 0.1)
local p_tel03 = round(perc_tel_true_events, 0.1)
local p_tel04 = round(perc_tel_true_nonzero, 0.1)
// locals for email service:
local n_naf01 = n_naf_true_hits/`scaling'
local n_naf02 = n_naf_true_tos/(`scaling'*60*60)
local n_naf03 = n_naf_true_events/`scaling'
local n_naf04 = n_naf_true_nonzero
local n_naf05 = n_naf_true_flows
local p_naf01 = round(perc_naf_true_hits, 0.1)
local p_naf02 = round(perc_naf_true_tos, 0.1)
local p_naf03 = round(perc_naf_true_events, 0.1)
local p_naf04 = round(perc_naf_true_nonzero, 0.1)
// locals for message:
local n_rea01 = n_rea_true_hits/`scaling'
local n_rea02 = n_rea_true_tos/(`scaling'*60*60)
local n_rea03 = n_rea_true_event/`scaling'
local n_rea04 = n_rea_true_nonzero
local n_rea05 = n_rea_true_flows
local p_rea01 = round(perc_rea_true_hits, 0.1)
local p_rea02 = round(perc_rea_true_tos, 0.1)
local p_rea03 = round(perc_rea_true_events, 0.1)
local p_rea04 = round(perc_rea_true_nonzero, 0.1)
// locals for viewing:
local n_bez01 = n_bez_true_hits/`scaling'
local n_bez02 = n_bez_true_tos/(`scaling'*60*60)
local n_bez03 = n_bez_true_event/`scaling'
local n_bez04 = n_bez_true_nonzero
local n_bez05 = n_bez_true_flows
local p_bez01 = round(perc_bez_true_hits, 0.1)
local p_bez02 = round(perc_bez_true_tos, 0.1)
local p_bez03 = round(perc_bez_true_events, 0.1)
local p_bez04 = round(perc_bez_true_nonzero, 0.1)
// locals for buyer:
local n_buy01 = n_buy_true_hits/`scaling'
local n_buy02 = n_buy_true_tos/(`scaling'*60*60)
local n_buy03 = n_buy_true_events/`scaling'
local n_buy04 = n_buy_true_nonzero
local n_buy05 = n_buy_true_flows
local p_buy01 = round(perc_buy_true_hits, 0.1)
local p_buy02 = round(perc_buy_true_tos, 0.1)
local p_buy03 = round(perc_buy_true_events, 0.1)
local p_buy04 = round(perc_buy_true_nonzero, 0.1)

******************
*** Matrix:
******************

* matrix drop mat_stats
matrix mat_row1  = (`n_all01', `n_notan01', `n_mndl01', `n_tel01', `n_naf01', `n_rea01', `n_bez01', `n_buy01')
matrix mat_row2  = (`p_all01', `p_notan01', `p_mndl01', `p_tel01', `p_naf01', `p_rea01', `p_bez01', `p_buy01')
matrix mat_row3  = (`n_all02', `n_notan02', `n_mndl02', `n_tel02', `n_naf02', `n_rea02', `n_bez02', `n_buy02')
matrix mat_row4  = (`p_all02', `p_notan02', `p_mndl02', `p_tel02', `p_naf02', `p_rea02', `p_bez02', `p_buy02')
matrix mat_row5  = (`n_all03', `n_notan03', `n_mndl03', `n_tel03', `n_naf03', `n_rea03', `n_bez03', `n_buy03')
matrix mat_row6  = (`p_all03', `p_notan03', `p_mndl03', `p_tel03', `p_naf03', `p_rea03', `p_bez03', `p_buy03')
matrix mat_row7  = (`n_all04', `n_notan04', `n_mndl04', `n_tel04', `n_naf04', `n_rea04', `n_bez04', `n_buy04')
matrix mat_row8  = (`p_all04', `p_notan04', `p_mndl04', `p_tel04', `p_naf04', `p_rea04', `p_bez04', `p_buy04')
matrix mat_row9  = (`n_all05', `n_notan05', `n_mndl05', `n_tel05', `n_naf05', `n_rea05', `n_bez05', `n_buy05')
matrix mat_stats = (mat_row1 \ mat_row5 \ mat_row3 \ mat_row7 \ mat_row9 \ mat_row2 \ mat_row6 \ mat_row4 \ mat_row8)
matrix rownames mat_stats = "Hits" "Events" "Time on site" "Non-zero" "Flows" "Hits" "Events" "Time on site" "Non-zero"
matrix colnames mat_stats = "All" "Account" "Mortgage" "Telephone" "New listings" "Message" "Viewing" "Buyer"
matlist mat_stats

esttab matrix(mat_stats, fmt(%6.1f)), nomtitles 

matrix drop _all

cap log close

************************************************************************
