# Supplementary material for: Online housing search dataset: Information flows of real estate platform users
Source: Data Brief. 2021 Aug 27;38:107327. doi: 10.1016/j.dib.2021.107327 (PMC8411214; doi:10.1016/j.dib.2021.107327)
Supplement: Supplementary Data S1 — Supplementary Raw Research Data. This is open data under the CC BY license http://creativecommons.org/licenses/by/4.0/ [file mmc1.zip › Syntax_Stata_Online_housing_search_dataset_Table2.do]

************************************************************
*** Joep Steegmans, Stata syntax, 20210127:
*** "Online housing search dataset", Table 2, Data in Brief:
************************************************************

clear all
cap log close
set more off, permanently
set matsize 10000
log using "Data_in_Brief_Table2.log", replace

// Packages:
* ssc install estout
* ssc install estout, replace
* help esttab

global mymendeley D:\Data\Mendeley\
// ${mymendeley}
global myauxiliary D:\Data\Auxiliary\
// ${myauxiliary}

************************************************************
*** DATA IN BRIEF, TABLE 2:
************************************************************

use "${mymendeley}Flows_2018H1.dta", clear

// HITS:
egen double N_hits = total(flow_hits) 
format N_hits %10.0f
// TIME-ON-SITE:
egen double N_tos = total(flow_timeonsite) 
format N_tos %11.0f
// EVENTS:
egen double N_events = total(flow_events) 
format N_events %10.0f
// NON-ZERO FLOWS:
egen double N_nonzero = sum(zeroflow==0)
format N_nonzero %10.0f
// TOTAL NUMBER FLOWS:
egen double N_flows = sum(zeroflow!=.)
format N_flows %10.0f

keep N_hits N_tos N_events N_nonzero N_flows
keep if _n==1

gen mergeID = 1
compress
order mergeID, first

saveold "${myauxiliary}small_N.dta", replace

***************************

use "${mymendeley}Flows_2018H1_device_desktop.dta", clear

// HITS:
egen double n_desktop_hits = total(flow_hits) 
format n_desktop_hits %10.0f
// TIME-ON-SITE:
egen double n_desktop_tos = total(flow_timeonsite) 
format n_desktop_tos %11.0f
// EVENTS:
egen double n_desktop_events = total(flow_events) 
format n_desktop_events %10.0f
// NON-ZERO FLOWS:
egen double n_desktop_nonzero = sum(zeroflow==0)
format n_desktop_nonzero %10.0f
// TOTAL NUMBER FLOWS:
egen double n_desktop_flows = sum(zeroflow!=.)
format n_desktop_flows %10.0f

keep n_desktop_hits n_desktop_tos n_desktop_events n_desktop_nonzero n_desktop_flows
keep if _n==1

gen mergeID = 1
compress
order mergeID, first

saveold "${myauxiliary}small_n_desktop.dta", replace

***************************

use "${mymendeley}Flows_2018H1_device_tablet.dta", clear

// HITS:
egen double n_tablet_hits = total(flow_hits) 
format n_tablet_hits %10.0f
// TIME-ON-SITE:
egen double n_tablet_tos = total(flow_timeonsite) 
format n_tablet_tos %11.0f
// EVENTS:
egen double n_tablet_events = total(flow_events) 
format n_tablet_events %10.0f
// NON-ZERO FLOWS:
egen double n_tablet_nonzero = sum(zeroflow==0)
format n_tablet_nonzero %10.0f
// TOTAL NUMBER FLOWS:
egen double n_tablet_flows = sum(zeroflow!=.)
format n_tablet_flows %10.0f

keep n_tablet_hits n_tablet_tos n_tablet_events n_tablet_nonzero n_tablet_flows
keep if _n==1

gen mergeID = 1
compress
order mergeID, first

saveold "${myauxiliary}small_n_tablet.dta", replace

***************************

use "${mymendeley}Flows_2018H1_device_mobile.dta", clear

// HITS:
egen double n_mobile_hits = total(flow_hits) 
format n_mobile_hits %10.0f
// TIME-ON-SITE:
egen double n_mobile_tos = total(flow_timeonsite) 
format n_mobile_tos %11.0f
// EVENTS:
egen double n_mobile_events = total(flow_events) 
format n_mobile_events %10.0f
// NON-ZERO FLOWS:
egen double n_mobile_nonzero = sum(zeroflow==0)
format n_mobile_nonzero %10.0f
// TOTAL NUMBER FLOWS:
egen double n_mobile_flows = sum(zeroflow!=.)
format n_mobile_flows %10.0f

keep n_mobile_hits n_mobile_tos n_mobile_events n_mobile_nonzero n_mobile_flows
keep if _n==1

gen mergeID = 1
compress
order mergeID, first

saveold "${myauxiliary}small_n_mobile.dta", replace

***************************

use "${mymendeley}Flows_2018H1_networkdomain_set.dta", clear

// HITS:
egen double n_netw_set_hits = total(flow_hits) 
format n_netw_set_hits %10.0f
// TIME-ON-SITE:
egen double n_netw_set_tos = total(flow_timeonsite) 
format n_netw_set_tos %11.0f
// EVENTS:
egen double n_netw_set_events = total(flow_events) 
format n_netw_set_events %10.0f
// NON-ZERO FLOWS:
egen double n_netw_set_nonzero = sum(zeroflow==0)
format n_netw_set_nonzero %10.0f
// TOTAL NUMBER FLOWS:
egen double n_netw_set_flows = sum(zeroflow!=.)
format n_netw_set_flows %10.0f

keep n_netw_set_hits n_netw_set_tos n_netw_set_events n_netw_set_nonzero n_netw_set_flows
keep if _n==1

gen mergeID = 1
compress
order mergeID, first

saveold "${myauxiliary}small_n_networkdomain_set.dta", replace

***************************

use "${mymendeley}Flows_2018H1_networkdomain_not_set.dta", clear

// HITS:
egen double n_netw_not_set_hits = total(flow_hits) 
format n_netw_not_set_hits %10.0f
// TIME-ON-SITE:
egen double n_netw_not_set_tos = total(flow_timeonsite) 
format n_netw_not_set_tos %11.0f
// EVENTS:
egen double n_netw_not_set_events = total(flow_events) 
format n_netw_not_set_events %10.0f
// NON-ZERO FLOWS:
egen double n_netw_not_set_nonzero = sum(zeroflow==0)
format n_netw_not_set_nonzero %10.0f
// TOTAL NUMBER FLOWS:
egen double n_netw_not_set_flows = sum(zeroflow!=.)
format n_netw_not_set_flows %10.0f

keep n_netw_not_set_hits n_netw_not_set_tos n_netw_not_set_events n_netw_not_set_nonzero n_netw_not_set_flows
keep if _n==1

gen mergeID = 1
compress
order mergeID, first

saveold "${myauxiliary}small_n_networkdomain_not_set.dta", replace

************************************************
*** MERGING SUMSTATS SUBGROUPS:
************************************************

use "${myauxiliary}small_N.dta", replace

merge 1:1 mergeID using "${myauxiliary}small_n_desktop.dta"
drop _merge
merge 1:1 mergeID using "${myauxiliary}small_n_tablet.dta"
drop _merge
merge 1:1 mergeID using "${myauxiliary}small_n_mobile.dta"
drop _merge
merge 1:1 mergeID using "${myauxiliary}small_n_networkdomain_set.dta"
drop _merge
merge 1:1 mergeID using "${myauxiliary}small_n_networkdomain_not_set.dta"
drop _merge

************************
*** GENERATING PERCENTAGES:
************************

// Desktop
gen perc_desktop_hits = 100*(n_desktop_hits/N_hits)
gen perc_desktop_tos = 100*(n_desktop_tos/N_tos)
gen perc_desktop_events = 100*(n_desktop_events/N_events)
gen perc_desktop_nonzero = 100*(n_desktop_nonzero/N_flows)
// Tablet  
gen perc_tablet_hits = 100*(n_tablet_hits/N_hits)
gen perc_tablet_tos = 100*(n_tablet_tos/N_tos)
gen perc_tablet_events = 100*(n_tablet_events/N_events)
gen perc_tablet_nonzero = 100*(n_tablet_nonzero/N_flows)
// Mobile
gen perc_mobile_hits = 100*(n_mobile_hits/N_hits)
gen perc_mobile_tos = 100*(n_mobile_tos/N_tos)
gen perc_mobile_events = 100*(n_mobile_events/N_events)
gen perc_mobile_nonzero = 100*(n_mobile_nonzero/N_flows)
// Networkdomain_set  
gen perc_netw_set_hits = 100*(n_netw_set_hits/N_hits)
gen perc_netw_set_tos = 100*(n_netw_set_tos/N_tos)
gen perc_netw_set_events = 100*(n_netw_set_events/N_events)
gen perc_netw_set_nonzero = 100*(n_netw_set_nonzero/N_flows)
// Networkdomain_not_set  
gen perc_netw_not_set_hits = 100*(n_netw_not_set_hits/N_hits)
gen perc_netw_not_set_tos = 100*(n_netw_not_set_tos/N_tos)
gen perc_netw_not_set_events = 100*(n_netw_not_set_events/N_events)
gen perc_netw_not_set_nonzero = 100*(n_netw_not_set_nonzero/N_flows)
// All  
gen perc_all_hits = 100*(N_hits/N_hits)
gen perc_all_tos = 100*(N_tos/N_tos)
gen perc_all_events = 100*(N_events/N_events)
gen perc_all_nonzero = 100*(N_nonzero/N_flows)

compress
save "${myauxiliary}sumstats_subsamples_table2.dta", replace

************************
*** MATRIX/TABLE 2:
************************

use "${myauxiliary}sumstats_subsamples_table2.dta", clear

local mat
local a 

local scaling = 1000000

// locals for all: 
local n_all01 = N_hits/`scaling'
local n_all02 = N_tos/(`scaling'*60*60)
local n_all03 = N_events/`scaling'
local n_all04 = N_nonzero
local n_all05 = N_flows
local p_all01 = round(perc_all_hits, 0.1)
local p_all02 = round(perc_all_tos, 0.1)
local p_all03 = round(perc_all_events, 0.1)
local p_all04 = round(perc_all_nonzero, 0.1)
// locals for desktop: 
local n_desk01 = n_desktop_hits/`scaling' 
local n_desk02 = n_desktop_tos/(`scaling'*60*60)
local n_desk03 = n_desktop_events/`scaling' 
local n_desk04 = n_desktop_nonzero 
local n_desk05 = n_desktop_flows 
local p_desk01 = round(perc_desktop_hits, 0.1)
local p_desk02 = round(perc_desktop_tos, 0.1)
local p_desk03 = round(perc_desktop_events, 0.1)
local p_desk04 = round(perc_desktop_nonzero, 0.1)
// locals for tablet: 
local n_tabl01 = n_tablet_hits/`scaling' 
local n_tabl02 = n_tablet_tos/(`scaling'*60*60)
local n_tabl03 = n_tablet_events/`scaling' 
local n_tabl04 = n_tablet_nonzero 
local n_tabl05 = n_tablet_flows 
local p_tabl01 = round(perc_tablet_hits, 0.1)
local p_tabl02 = round(perc_tablet_tos, 0.1)
local p_tabl03 = round(perc_tablet_events, 0.1)
local p_tabl04 = round(perc_tablet_nonzero, 0.1)
// locals for mobile: 
local n_mobi01 = n_mobile_hits/`scaling' 
local n_mobi02 = n_mobile_tos/(`scaling'*60*60)
local n_mobi03 = n_mobile_events/`scaling' 
local n_mobi04 = n_mobile_nonzero 
local n_mobi05 = n_mobile_flows 
local p_mobi01 = round(perc_mobile_hits, 0.1)
local p_mobi02 = round(perc_mobile_tos, 0.1)
local p_mobi03 = round(perc_mobile_events, 0.1)
local p_mobi04 = round(perc_mobile_nonzero, 0.1)
// locals for networkdomain_set: 
local n_set01 = n_netw_set_hits/`scaling' 
local n_set02 = n_netw_set_tos/(`scaling'*60*60)
local n_set03 = n_netw_set_events/`scaling' 
local n_set04 = n_netw_set_nonzero 
local n_set05 = n_netw_set_flows 
local p_set01 = round(perc_netw_set_hits, 0.1)
local p_set02 = round(perc_netw_set_tos, 0.1)
local p_set03 = round(perc_netw_set_events, 0.1)
local p_set04 = round(perc_netw_set_nonzero, 0.1)
// locals for networkdomain_not_set: 
local n_notset01 = n_netw_not_set_hits/`scaling' 
local n_notset02 = n_netw_not_set_tos/(`scaling'*60*60)
local n_notset03 = n_netw_not_set_events/`scaling' 
local n_notset04 = n_netw_not_set_nonzero 
local n_notset05 = n_netw_not_set_flows 
local p_notset01 = round(perc_netw_not_set_hits, 0.1)
local p_notset02 = round(perc_netw_not_set_tos, 0.1)
local p_notset03 = round(perc_netw_not_set_events, 0.1)
local p_notset04 = round(perc_netw_not_set_nonzero, 0.1)

******************
*** Matrix:
******************

* matrix drop mat_stats
matrix mat_row1  = (`n_all01', `n_desk01', `n_tabl01', `n_mobi01', `n_set01', `n_notset01')
matrix mat_row2  = (`p_all01', `p_desk01', `p_tabl01', `p_mobi01', `p_set01', `p_notset01')
matrix mat_row3  = (`n_all02', `n_desk02', `n_tabl02', `n_mobi02', `n_set02', `n_notset02')
matrix mat_row4  = (`p_all02', `p_desk02', `p_tabl02', `p_mobi02', `p_set02', `p_notset02')
matrix mat_row5  = (`n_all03', `n_desk03', `n_tabl03', `n_mobi03', `n_set03', `n_notset03')
matrix mat_row6  = (`p_all03', `p_desk03', `p_tabl03', `p_mobi03', `p_set03', `p_notset03')
matrix mat_row7  = (`n_all04', `n_desk04', `n_tabl04', `n_mobi04', `n_set04', `n_notset04')
matrix mat_row8  = (`p_all04', `p_desk04', `p_tabl04', `p_mobi04', `p_set04', `p_notset04')
matrix mat_row9  = (`n_all05', `n_desk05', `n_tabl05', `n_mobi05', `n_set05', `n_notset05')

matrix mat_stats = (mat_row1 \ mat_row5 \ mat_row3 \ mat_row7 \ mat_row9 \ mat_row2 \ mat_row6 \ mat_row4 \ mat_row8)
matrix rownames mat_stats = "Hits" "Events" "Time on site" "Non-zero" "Flows" "Hits" "Events" "Time on site" "Non-zero"
matrix colnames mat_stats = "All" "Desktop" "Tablet" "Mobile" "Set" "Not set" 
matlist mat_stats

esttab matrix(mat_stats, fmt(%6.1f)), nomtitles 

matrix drop _all

cap log close

************************************************************************
